# Supplementary material for: Genetic Variants at the Nebulette Locus Are Associated with Myxomatous Mitral Valve Disease Severity in Cavalier King Charles Spaniels
Source: Genes (Basel). 2022 Dec 5;13(12):2292. doi: 10.3390/genes13122292 (PMC9778376; doi:10.3390/genes13122292)
Supplement: Supplementary file 1 [file genes-13-02292-s001.zip]

Archive with 2 entries (2 files):
- genes-2055830-Supplementary.pdf
- Supplementary Information_Submit.docx
